# Supplementary material for: First isolation and whole-genome sequencing of a Shewanella algae strain from a swine farm in Brazil
Source: BMC Microbiol. 2020 Nov 24;20:360. doi: 10.1186/s12866-020-02040-x (PMC7687808; doi:10.1186/s12866-020-02040-x)
Supplement: Supplementary file 1 — Additional file 1. Antimicrobial resistance genes of the isolate A3/19. The list of 26 resistance genes are provided in this file with all the important information related to them. [file 12866_2020_2040_MOESM1_ESM.xlsx]

## Sheet: ResFinder_Database
CONTIG	START	END	STRAND	GENE	COVERAGE	COVERAGE_MAP	GAPS	%COVERAGE	%IDENTITY	DATABASE	ACCESSION	PRODUCT	RESISTANCE TO
NODE_100_length_2757_cov_4.042586	90	882	+	blaTEM-116_1	69-861/861	.==============	0/0	92.1	100	resfinder	AY425988	blaTEM-116	Amoxicillin;Ampicillin;Cephalothin;Piperacillin;Ticarcillin
NODE_100_length_2757_cov_4.042586	1836	2630	-	aph(3')-IIa_2	1-795/795	===============	0/0	100	99.75	resfinder	V00618	aph(3')-IIa
NODE_104_length_2322_cov_68.845103	1	124	+	ant(3'')-Ia_1	48-174/972	===...../......	1/3	12.76	97.64	resfinder	X02340	ant(3'')-Ia	Streptomycin
NODE_104_length_2322_cov_68.845103	130	627	+	dfrA21_1	1-498/498	===============	0/0	100	100	resfinder	AY552589	dfrA21	Trimethoprim
NODE_104_length_2322_cov_68.845103	701	1284	+	aac(6')-Ib_1	23-606/606	===============	0/0	96.37	99.66	resfinder	M21682	aac(6')-Ib	Amikacin;Tobramycin
NODE_104_length_2322_cov_68.845103	1341	2142	+	ant(3'')-Ia_1	168-972/972	..======/======	1/3	82.51	99.25	resfinder	X02340	ant(3'')-Ia	Streptomycin
NODE_116_length_1430_cov_60.241750	169	678	+	dfrA8_1	1-510/510	===============	0/0	100	100	resfinder	U10186	dfrA8	Trimethoprim
NODE_125_length_980_cov_70.620164	425	980	+	sul1_5	1-556/867	==========.....	0/0	64.13	99.82	resfinder	EU780013	sul1	Sulfamethoxazole
NODE_139_length_640_cov_40.988304	1	135	+	aac(3)-Ib-aac(6')-Ib'_1	871-1005/1005	.............==	0/0	13.43	100	resfinder	AF355189	aac(3)-Ib-aac(6')-Ib'	Amikacin;Gentamicin;Tobramycin
NODE_13_length_113672_cov_50.104311	1	438	+	sul1_10	394-831/831	.......========	0/0	52.71	100	resfinder	DQ143913	sul1	Sulfamethoxazole
NODE_13_length_113672_cov_50.104311	2038	3213	-	cmx_1	1-1176/1176	===============	0/0	100	99.83	resfinder	U85507	cmx	Chloramphenicol
NODE_1_length_252273_cov_41.935859	211641	212510	+	blaOXA-55_1	1-870/870	===============	0/0	100	99.54	resfinder	AY343493	blaOXA-55	Amoxicillin;Amoxicillin+Clavulanic_acid;Ampicillin;Ampicillin+Clavulanic_acid;Imipenem
NODE_216_length_267_cov_47.335714	199	267	+	ant(3'')-Ia_1	1-76/972	==....../......	3/7	7.1	90.79	resfinder	X02340	ant(3'')-Ia	Streptomycin
NODE_53_length_27663_cov_45.567911	25576	25742	+	ant(3'')-Ia_1	1-174/972	===...../......	3/7	17.18	95.98	resfinder	X02340	ant(3'')-Ia	Streptomycin
NODE_53_length_27663_cov_45.567911	25809	26675	+	blaCARB-2_1	1-867/867	===============	0/0	100	100	resfinder	M69058	blaCARB-2	Ampicillin;Amoxicillin;Piperacillin
NODE_53_length_27663_cov_45.567911	26825	27457	+	catB2_1	1-633/633	===============	0/0	100	78.36	resfinder	AF047479	catB2	Chloramphenicol
NODE_53_length_27663_cov_45.567911	27538	27663	+	aac(6')-Ib-cr_1	21-146/600	====...........	0/0	21	100	resfinder	DQ303918	aac(6')-Ib-cr	Ciprofloxacin
NODE_5_length_165228_cov_42.112658	47122	47778	+	qnrA7_1	1-657/657	===============	0/0	100	100	resfinder	GQ463707	qnrA7	Ciprofloxacin
NODE_62_length_18308_cov_39.988174	1	127	+	sul1_10	394-520/831	.......===.....	0/0	15.28	100	resfinder	DQ143913	sul1	Sulfamethoxazole
NODE_62_length_18308_cov_39.988174	787	2001	+	floR_1	1-1215/1215	===============	0/0	100	88.56	resfinder	AF071555	floR	Chloramphenicol;Florfenicol
NODE_62_length_18308_cov_39.988174	5725	6528	+	aph(3'')-Ib_5	1-804/804	===============	0/0	100	100	resfinder	AF321551	aph(3'')-Ib	Streptomycin
NODE_62_length_18308_cov_39.988174	6528	7364	+	aph(6)-Id_1	1-837/837	===============	0/0	100	100	resfinder	M28829	aph(6)-Id	Streptomycin
NODE_62_length_18308_cov_39.988174	8625	9899	+	tet(A)_6	1-1275/1275	===============	0/0	100	100	resfinder	AF534183	tet(A)	Doxycycline;Tetracycline
NODE_62_length_18308_cov_39.988174	10500	11713	-	floR_2	1-1214/1215	===============	0/0	99.92	98.19	resfinder	AF118107	floR	Chloramphenicol;Florfenicol
NODE_62_length_18308_cov_39.988174	14721	15857	-	tet(X)_3	1-1137/1137	===============	0/0	100	99.12	resfinder	AB097942	tet(X)	Doxycycline;Tetracycline;Minocycline;Tigecycline
NODE_95_length_3780_cov_52.186970	828	2012	+	tet(D)_1	1-1185/1185	===============	0/0	100	100	resfinder	AF467077	tet(D)	Doxycycline;Tetracycline
