# Supplementary material for: First isolation and whole-genome sequencing of a Shewanella algae strain from a swine farm in Brazil
Source: BMC Microbiol. 2020 Nov 24;20:360. doi: 10.1186/s12866-020-02040-x (PMC7687808; doi:10.1186/s12866-020-02040-x)
Supplement: Supplementary file 2 — Additional file 2. Virulence factors genes of the isolate A3/19. The list of 11 virulence genes are provided in this file with all the important information related to them. [file 12866_2020_2040_MOESM2_ESM.xlsx]

## Sheet: VFDB_Database
CONTIG	START	END	STRAND	GENE	COVERAGE	COVERAGE_MAP	GAPS	%COVERAGE	%IDENTITY	DATABASE	ACCESSION	PRODUCT
NODE_129_length_913_cov_47.991094	9	433	+	hcp-2	91-515/519	..======/======	3/4	81.5	77.52	vfdb	NP_232418	(hcp-2) type VI secretion system substrate Hcp-2 [VAS (SS181)] [Vibrio cholerae O1 biovar El Tor str. N16961]
NODE_142_length_617_cov_26.144898	443	613	+	hcp-2	1-171/519	=====..........	0/0	32.95	78.36	vfdb	NP_232418	(hcp-2) type VI secretion system substrate Hcp-2 [VAS (SS181)] [Vibrio cholerae O1 biovar El Tor str. N16961]
NODE_18_length_83341_cov_34.876343	48484	48733	-	fliN	218-467/474	......=========	0/0	52.74	76.8	vfdb	NP_250135	(fliN) flagellar motor switch protein FliN [Flagella (VF0273)] [Pseudomonas aeruginosa PAO1]
NODE_219_length_261_cov_44.208955	81	259	+	hcp-2	1-179/519	======.........	0/0	34.49	78.77	vfdb	NP_232418	(hcp-2) type VI secretion system substrate Hcp-2 [VAS (SS181)] [Vibrio cholerae O1 biovar El Tor str. N16961]
NODE_27_length_59587_cov_38.675832	10940	11862	+	pilT	1-923/1035	========/=====.	2/6	88.89	75.38	vfdb	NP_249086	(pilT) twitching motility protein PilT [Type IV pili (VF0082)] [Pseudomonas aeruginosa PAO1]
NODE_29_length_56992_cov_32.112688	26985	27103	+	tlpB	1192-1310/1698	..........==...	0/0	7.01	79.83	vfdb	NP_206903	(tlpB) membrane-bound chemoreceptor sensing pH and autoinducer-2 [Pse5Ac7Ac (AI150)] [Helicobacter pylori 26695]
NODE_40_length_44301_cov_35.206004	6684	7202	+	hcp-2	1-519/519	========/======	3/4	99.61	77.93	vfdb	NP_232418	(hcp-2) type VI secretion system substrate Hcp-2 [VAS (SS181)] [Vibrio cholerae O1 biovar El Tor str. N16961]
NODE_55_length_26874_cov_36.996759	5027	5149	+	tlpC	1639-1761/2022	............==.	0/0	6.08	80.49	vfdb	NP_206882	(tlpC) membrane-bound chemoreceptor [Pse5Ac7Ac (AI150)] [Helicobacter pylori 26695]
NODE_55_length_26874_cov_36.996759	6130	6232	-	tlpA	1669-1771/2028	............==.	0/0	5.08	82.52	vfdb	NP_206899	(tlpA) membrane-bound chemoreceptor sensing arginine and bicarbonate [Pse5Ac7Ac (AI150)] [Helicobacter pylori 26695]
NODE_59_length_22416_cov_43.137691	667	1181	-	hcp-2	1-515/519	========/======	3/4	98.84	77.76	vfdb	NP_232418	(hcp-2) type VI secretion system substrate Hcp-2 [VAS (SS181)] [Vibrio cholerae O1 biovar El Tor str. N16961]
NODE_59_length_22416_cov_43.137691	19757	21184	-	vipB/mglB	46-1472/1479	========/======	3/5	96.35	77.83	vfdb	NP_232509	(vipB/mglB) type VI secretion system tubule-forming protein VipB [T6SS (VF0335)] [Vibrio cholerae O1 biovar El Tor str. N16961]
